# Supplementary material for: Excellent Bipolar Resistive Switching Characteristics of Bi4Ti3O12 Thin Films Prepared via Sol-Gel Process
Source: Nanomaterials (Basel). 2021 Oct 14;11(10):2705. doi: 10.3390/nano11102705 (PMC8537946; doi:10.3390/nano11102705)
Supplement: Supplementary file 1 [file nanomaterials-11-02705-s001.zip]

Archive with 1 entries (1 files):
- nanomaterials-1390379-supplementary.pdf
